# Supplementary material for: Catharanthus roseus Phytochemicals as Multi-Target Modulators of Disability-Linked Neurodegeneration: Bio-Computational Insights
Source: Pharmaceuticals (Basel). 2025 Nov 14;18(11):1734. doi: 10.3390/ph18111734 (PMC12655304; doi:10.3390/ph18111734)
Supplement: Supplementary file 1 [file pharmaceuticals-18-01734-s001.zip]

Archive with 1 entries (1 files):
- pharmaceuticals-3927370-supplementary.pdf
